# Supplementary material for: Low-Level Viremia among Adults Living with HIV on Dolutegravir-Based First-Line Antiretroviral Therapy Is a Predictor of Virological Failure in Botswana
Source: Viruses. 2024 May 1;16(5):720. doi: 10.3390/v16050720 (PMC11125697; doi:10.3390/v16050720)
Supplement: Supplementary file 1 [file viruses-16-00720-s001.zip]

Archive with 1 entries (1 files):
- viruses-2946546-supplementary.pdf
